# Supplementary material for: Robust Cost Volume Generation Method for Dense Stereo Matching in Endoscopic Scenarios
Source: Sensors (Basel). 2023 Mar 24;23(7):3427. doi: 10.3390/s23073427 (PMC10098972; doi:10.3390/s23073427)
Supplement: Supplementary file 1 [file sensors-23-03427-s001.zip]

Archive with 1 entries (1 files):
- sensors-2178975-supplementary.avi
